# Supplementary material for: Enhanced Expression of Mitochondrial Magmas Protein in Ovarian Carcinomas: Magmas Inhibition Facilitates Antitumour Effects, Signifying a Novel Approach for Ovarian Cancer Treatment
Source: Cells. 2025 Apr 29;14(9):655. doi: 10.3390/cells14090655 (PMC12071367; doi:10.3390/cells14090655)
Supplement: Supplementary file 1 [file cells-14-00655-s001.zip]

Archive with 1 entries (1 files):
- cells-3558560-supplementary.pdf
